# Supplementary material for: Disentangling the symptoms of schizophrenia: Network analysis in acute phase patients and in patients with predominant negative symptoms
Source: Eur Psychiatry. 2021 Oct 13;65(1):e18. doi: 10.1192/j.eurpsy.2021.2241 (PMC8926909; doi:10.1192/j.eurpsy.2021.2241)
Supplement: Supplementary file 1 [file S0924933821022410sup001.zip]

Archive with 5 entries (5 files):
- S0924933821022410sup001.pdf
- S0924933821022410sup002.pdf
- S0924933821022410sup003.pdf
- S0924933821022410sup004.pdf
- S0924933821022410sup005.pdf
